# Supplementary material for: Perceptions of Artificial Intelligence Among Healthcare Staff: A Qualitative Survey Study
Source: Front Artif Intell. 2020 Oct 21;3:578983. doi: 10.3389/frai.2020.578983 (PMC7861214; doi:10.3389/frai.2020.578983)
Supplement: Supplementary file 1 [file Table1_v1.XLSX]

## Sheet: Sheet1
Timestamp	What is your Profession?	How many applications of Artificial Intelligence (AI) have you come across in your work?	Do you know the difference between Machine Learning and Deep Learning?	How often do you use Speech Recognition or Transcription applications at work?	Do you think there may be serious privacy issues with the use of AI?	How much do you agree with the following statement: "AI is more dangerous than nuclear weapons."	How useful do you think AI could be in your area of work?	How worried are you that AI will replace you at your job?
2020-02-24 10:57:41	Data Manager	one	I only know one term	never	completely disagree	completely disagree	useful	not worried at all
2020-02-24 11:00:37	Nurse	none	not at all	never	partially agree	completely disagree	extremely useful	not worried at all
2020-02-24 11:03:03	Nurse	none	I know both terms but the difference is not clear to me	rarely	partially agree	completely disagree	useful	not worried at all
2020-02-24 11:13:32	Nurse	none	I know both terms but the difference is not clear to me	rarely	completely agree	partially agree	useful	not worried at all
2020-02-24 11:15:16	Nurse	none	not at all	never	partially agree	partially agree	of limited use	not worried at all
2020-02-24 11:29:16	Nurse	one	not at all	rarely	partially agree	completely disagree	useful	mildly worried
2020-02-24 11:37:19	Nurse	none	not at all	never	completely agree	partially agree	of limited use	not worried at all
2020-02-24 11:41:04	Nurse	none	I only know one term	never	partially disagree	completely disagree	useful	not worried at all
2020-02-24 12:46:35	Manager	one	I know both terms and the difference is clear to me	never	partially agree	completely disagree	useful	not worried at all
2020-02-24 12:58:54	Nurse	more than four	I know both terms but the difference is not clear to me	rarely	partially agree	partially agree	extremely useful	not worried at all
2020-02-24 12:59:13	Nurse	none	not at all	never	completely agree	completely agree	of no use at all	not worried at all
2020-02-24 13:05:03	Nurse	none	I know both terms but the difference is not clear to me	never	completely agree	partially agree	of limited use	not worried at all
2020-02-24 13:39:25	Nurse	none	not at all	never	partially agree	completely disagree	of limited use	not worried at all
2020-02-24 13:54:20	Nurse	none	not at all	rarely	completely agree	partially agree	of limited use	not worried at all
2020-02-24 13:57:38	Nurse	none	not at all	never	completely agree	partially disagree	of limited use	not worried at all
2020-02-24 14:01:52	Nurse	none	not at all	never	partially disagree	completely disagree	useful	not worried at all
2020-02-24 14:14:11	Research Midwife	one	I know both terms and the difference is clear to me	never	partially agree	partially agree	useful	not worried at all
2020-02-24 14:30:31	Clinical Research Practitioner	none	I only know one term	rarely	partially agree	partially agree	useful	not worried at all
2020-02-24 14:32:55	Manager	none	I only know one term	on a daily basis	partially agree	completely disagree	useful	mildly worried
2020-02-24 18:40:04	Therapist	one	not at all	never	partially agree	completely disagree	useful	not worried at all
2020-02-25 08:27:45	Nurse	none	not at all	never	partially agree	partially agree	useful	extremely worried
2020-02-25 09:36:47	Clinical researcher	one	I only know one term	never	partially agree	partially disagree	useful	moderately worried
2020-02-25 16:40:54	Assistant	none	I only know one term	never	partially agree	completely disagree	extremely useful	moderately worried
2020-02-26 10:22:38	Nurse	more than four	I know both terms and the difference is clear to me	rarely	partially agree	partially agree	useful	not worried at all
2020-02-27 15:19:32	data manager	none	I know both terms but the difference is not clear to me	never	partially agree	completely disagree	useful	not worried at all
2020-03-02 14:56:00	Doctor	two to four	I know both terms and the difference is clear to me	rarely	completely disagree	completely disagree	extremely useful	not worried at all
2020-03-02 15:02:14	Therapist	more than four	not at all	never	partially agree	completely disagree	extremely useful	not worried at all
2020-03-02 15:02:20	Doctor	two to four	not at all	rarely	completely agree	completely disagree	extremely useful	mildly worried
2020-03-02 15:04:59	patient flow discharge coordinator	none	not at all	never	completely agree	partially agree	useful	not worried at all
2020-03-02 15:06:05	Manager	none	I know both terms but the difference is not clear to me	never	partially agree	completely disagree	of limited use	not worried at all
2020-03-02 15:06:10	Manager	none	not at all	never	partially agree	partially disagree	useful	not worried at all
2020-03-02 15:10:01	Manager	none	not at all	never	completely agree	completely agree	extremely useful	not worried at all
2020-03-02 15:26:16	Doctor	more than four	I know both terms and the difference is clear to me	on a daily basis	partially disagree	completely disagree	extremely useful	not worried at all
2020-03-02 15:30:08	Nurse	none	I know both terms and the difference is clear to me	never	partially agree	partially disagree	useful	not worried at all
2020-03-02 15:43:38	Doctor	one	I know both terms but the difference is not clear to me	never	partially agree	partially disagree	extremely useful	not worried at all
2020-03-02 15:44:15	pharmacist	none	not at all	never	completely agree	partially disagree	of limited use	not worried at all
2020-03-02 16:42:52	clinical scientist	none	I know both terms but the difference is not clear to me	weekly	partially agree	partially disagree	useful	not worried at all
2020-03-02 18:44:00	Doctor	none	I know both terms and the difference is clear to me	weekly	partially disagree	completely disagree	extremely useful	not worried at all
2020-03-03 07:45:54	commisioning tehnician	none	not at all	never	partially agree	partially disagree	useful	not worried at all
2020-03-03 09:15:25	Manager	one	I know both terms but the difference is not clear to me	never	partially disagree	completely disagree	useful	mildly worried
2020-03-03 09:55:17	Therapist	none	I only know one term	rarely	completely agree	partially agree	of limited use	mildly worried
2020-03-03 12:07:35	Physician associate	one	not at all	rarely	partially disagree	completely agree	useful	not worried at all
2020-03-03 12:09:35	Physician associate	two to four	I know both terms and the difference is clear to me	never	partially disagree	partially agree	useful	not worried at all
2020-03-03 12:22:21	Administration	none	I know both terms and the difference is clear to me	never	partially disagree	partially disagree	useful	not worried at all
2020-03-03 12:24:49	Nurse	one	I know both terms and the difference is clear to me	rarely	completely agree	partially agree	useful	moderately worried
2020-03-03 12:45:53	Doctor	two to four	I know both terms and the difference is clear to me	on a daily basis	completely disagree	completely disagree	extremely useful	not worried at all
2020-03-03 12:46:54	Doctor	one	I know both terms but the difference is not clear to me	rarely	completely agree	partially agree	extremely useful	mildly worried
2020-03-03 12:47:05	Doctor	none	not at all	never	completely disagree	completely disagree	extremely useful	not worried at all
2020-03-03 12:55:37	Doctor	none	not at all	rarely	partially agree	completely disagree	useful	mildly worried
2020-03-03 12:59:11	Doctor	none	I know both terms but the difference is not clear to me	rarely	partially agree	partially agree	useful	not worried at all
2020-03-03 13:12:33	Physician associate	none	not at all	never	partially agree	completely agree	useful	moderately worried
2020-03-03 13:45:34	Nurse	two to four	I know both terms but the difference is not clear to me	rarely	partially agree	partially agree	extremely useful	extremely worried
2020-03-03 13:53:38	Nursing assistant	none	not at all	never	partially agree	partially agree	useful	moderately worried
2020-03-03 14:28:48	Nurse	none	not at all	never	partially agree	partially agree	useful	not worried at all
2020-03-03 14:38:58	Doctor	two to four	not at all	rarely	partially agree	partially disagree	useful	not worried at all
2020-03-03 16:20:08	Doctor	none	I know both terms but the difference is not clear to me	never	partially agree	partially agree	useful	not worried at all
2020-03-03 18:26:46	Doctor	none	not at all	weekly	partially agree	partially disagree	useful	not worried at all
2020-03-03 19:42:07	Doctor	none	I know both terms but the difference is not clear to me	never	partially agree	partially disagree	of limited use	not worried at all
2020-03-04 09:46:41	Nurse	one	I know both terms but the difference is not clear to me	rarely	partially agree	partially disagree	useful	not worried at all
2020-03-04 13:56:48	Physician associate	more than four	not at all	never	completely agree	partially agree	extremely useful	not worried at all
2020-03-04 14:20:16	Doctor	none	I know both terms but the difference is not clear to me	weekly	partially disagree	completely disagree	useful	not worried at all
2020-03-04 14:21:16	Doctor	none	not at all	weekly	partially agree	partially disagree	extremely useful	not worried at all
2020-03-04 14:21:29	Physician associate	none	I know both terms and the difference is clear to me	never	partially agree	partially agree	of limited use	not worried at all
2020-03-04 14:25:39	Doctor	none	not at all	on a daily basis	partially agree	completely disagree	useful	not worried at all
2020-03-04 14:29:58	Childcare	none	I know both terms but the difference is not clear to me	never	partially agree	completely disagree	of no use at all	not worried at all
2020-03-04 14:30:00	Doctor	none	I know both terms but the difference is not clear to me	rarely	partially agree	completely disagree	extremely useful	mildly worried
2020-03-04 14:30:54	Doctor	none	not at all	never	partially agree	completely disagree	extremely useful	not worried at all
2020-03-04 14:32:03	Lawyer	none	not at all	never	partially agree	completely disagree	extremely useful	not worried at all
2020-03-04 14:32:41	Doctor	one	not at all	never	partially agree	completely disagree	extremely useful	not worried at all
2020-03-04 14:34:43	Doctor	two to four	I only know one term	never	partially agree	partially agree	useful	not worried at all
2020-03-04 14:39:31	Doctor	one	I know both terms but the difference is not clear to me	never	partially agree	completely disagree	useful	moderately worried
2020-03-04 14:52:03	Doctor	two to four	not at all	rarely	partially disagree	completely disagree	useful	moderately worried
2020-03-04 14:53:40	Doctor	none	I know both terms but the difference is not clear to me	never	completely disagree	partially agree	extremely useful	not worried at all
2020-03-04 14:55:15	Doctor	none	I know both terms but the difference is not clear to me	never	partially agree	completely disagree	useful	mildly worried
2020-03-04 15:46:43	Manager	one	I know both terms but the difference is not clear to me	weekly	partially disagree	partially disagree	extremely useful	not worried at all
2020-03-04 16:08:19	Doctor	none	not at all	never	partially agree	completely disagree	useful	not worried at all
2020-03-04 16:30:37	Biomedical Scientist	two to four	I know both terms but the difference is not clear to me	rarely	partially agree	partially agree	useful	mildly worried
2020-03-04 16:34:56	Doctor	none	not at all	never	partially agree	partially disagree	useful	mildly worried
2020-03-04 16:35:33	Doctor	one	not at all	never	partially agree	completely disagree	useful	not worried at all
2020-03-04 16:37:52	Doctor	none	I only know one term	never	partially disagree	completely disagree	useful	not worried at all
2020-03-04 16:47:18	Doctor	none	not at all	never	completely agree	completely agree	extremely useful	not worried at all
2020-03-04 17:53:52	Doctor	none	not at all	never	partially agree	partially agree	useful	not worried at all
2020-03-04 18:12:05	Doctor	none	not at all	never	partially disagree	partially disagree	of limited use	not worried at all
2020-03-04 18:36:50	Physician associate	one	not at all	never	completely agree	completely agree	of limited use	mildly worried
2020-03-04 20:47:54	Physician associate	none	not at all	never	partially agree	partially disagree	of limited use	not worried at all
2020-03-04 20:56:14	Therapist	none	not at all	rarely	partially agree	partially agree	of limited use	not worried at all
2020-03-04 21:22:51	support service	none	not at all	never	completely agree	completely agree	of limited use	extremely worried
2020-03-04 22:37:30	Therapist	more than four	I know both terms and the difference is clear to me	never	completely agree	partially disagree	useful	not worried at all
2020-03-05 06:15:34	Biomedical Scientist	two to four	I know both terms but the difference is not clear to me	rarely	partially agree	partially agree	useful	mildly worried
2020-03-06 08:18:54	patient flow	more than four	I only know one term	never	partially disagree	partially agree	of limited use	mildly worried
2020-03-06 18:03:39	Therapist	none	not at all	never	partially agree	partially agree	of no use at all	not worried at all
2020-03-06 18:05:30	Therapist	none	not at all	never	completely agree	partially agree	of no use at all	not worried at all
2020-03-06 18:08:57	Pharmacist	none	not at all	never	partially agree	completely disagree	extremely useful	mildly worried
2020-03-06 21:50:08	Doctor	none	I only know one term	rarely	completely disagree	completely disagree	useful	mildly worried
2020-03-07 07:50:23	Doctor	none	I know both terms but the difference is not clear to me	never	partially agree	completely disagree	extremely useful	mildly worried
2020-03-09 08:17:54	Adminisatrator in HR	one	not at all	on a daily basis	partially agree	partially disagree	useful	mildly worried
2020-03-09 14:35:18	Nurse	none	not at all	never	completely agree	partially agree	useful	not worried at all
2020-03-12 19:26:10	PA	none	not at all	rarely	partially agree	completely disagree	useful	not worried at all
